# Supplementary material for: The genome of the diatom Chaetoceros tenuissimus carries an ancient integrated fragment of an extant virus
Source: Sci Rep. 2021 Nov 24;11:22877. doi: 10.1038/s41598-021-00565-3 (PMC8613185; doi:10.1038/s41598-021-00565-3)
Supplement: Supplementary file 3 — Supplementary Tables. [file 41598_2021_565_MOESM3_ESM.xlsx]

## Sheet: S_Table1
	Supplementary Table 1. Accession numbers and sizes of the scaffolds
	Scaffold ID	Accession nos.	Length (bp)
	Sc0000000_1	BLLK01000046	1401888
	Sc0000000_2	BLLK01000047	4456483
	Sc0000001	BLLK01000045	3786395
	Sc0000002	BLLK01000022	3682818
	Sc0000003	BLLK01000069	3325582
	Sc0000004	BLLK01000020	2427249
	Sc0000005	BLLK01000038	2466962
	Sc0000006	BLLK01000062	2448919
	Sc0000007	BLLK01000051	1708045
	Sc0000008	BLLK01000019	1557594
	Sc0000009	BLLK01000058	1427234
	Sc0000010	BLLK01000023	1324147
	Sc0000011	BLLK01000029	1119173
	Sc0000012	BLLK01000074	898138
	Sc0000013	BLLK01000075	820580
	Sc0000014	BLLK01000057	796113
	Sc0000015	BLLK01000060	471218
	Sc0000016	BLLK01000052	459726
	Sc0000017	BLLK01000049	390835
	Sc0000018	BLLK01000056	353616
	Sc0000019	BLLK01000064	122439
	Sc0000020	BLLK01000001	75078
	Sc0000021	BLLK01000054	72151
	Sc0000022	BLLK01000034	56547
	Sc0000024	BLLK01000009	21873
	Sc0000025	BLLK01000067	8026
	xfSc0000000	BLLK01000055	240635
	xfSc0000001	BLLK01000014	89933
	xfSc0000002	BLLK01000068	72226
	xfSc0000004	BLLK01000076	59726
	xfSc0000005	BLLK01000033	52213
	xfSc0000007	BLLK01000048	35414
	xfSc0000008	BLLK01000083	31890
	xfSc0000009	BLLK01000004	30766
	xfSc0000013	BLLK01000015	24073
	xfSc0000015	BLLK01000017	20284
	xfSc0000016	BLLK01000002	13235
	xfSc0000017	BLLK01000010	8965
	xfSc0000018	BLLK01000041	8172
	xfSc0000020	BLLK01000035	4234
	xpSc0000023_1	BLLK01000039	165750
	xpSc0000023_2	BLLK01000040	902213
	xpSc0000024	BLLK01000027	883853
	xpSc0000025	BLLK01000025	441269
	xpSc0000026	BLLK01000032	329341
	xpSc0000027	BLLK01000061	299809
	xpSc0000028	BLLK01000072	229945
	xpSc0000029	BLLK01000013	192834
	xpSc0000030	BLLK01000028	142297
	xpSc0000031	BLLK01000077	130342
	xpSc0000032	BLLK01000071	119343
	xpSc0000033	BLLK01000082	105001
	xpSc0000034	BLLK01000078	103065
	xpSc0000035	BLLK01000042	74774
	xpSc0000036	BLLK01000016	69767
	xpSc0000037	BLLK01000066	53032
	xpSc0000038	BLLK01000079	41318
	xpSc0000039	BLLK01000036	34663
	xpSc0000040	BLLK01000012	34430
	xpSc0000041	BLLK01000050	31955
	xpSc0000042	BLLK01000081	26297
	xpSc0000043	BLLK01000005	24083
	xpSc0000046	BLLK01000003	20481
	xpSc0000047	BLLK01000037	20058
	xpSc0000050	BLLK01000070	15833
	xpSc0000053	BLLK01000065	14005
	xpSc0000054	BLLK01000021	13957
	xpSc0000056	BLLK01000059	12086
	xpSc0000059	BLLK01000007	11102
	xpSc0000061	BLLK01000044	10160
	xpSc0000062	BLLK01000063	10148
	xpSc0000065	BLLK01000024	9117
	xpSc0000066	BLLK01000084	8793
	xpSc0000070	BLLK01000031	7900
	xpSc0000072	BLLK01000006	6564
	xpSc0000074	BLLK01000080	6087
	xpSc0000078	BLLK01000030	4807
	xpSc0000080	BLLK01000008	4590
	xpSc0000085	BLLK01000018	4265
	xpSc0000091	BLLK01000011	3564
	xpSc0000094	BLLK01000043	3076
	xpSc0000096	BLLK01000073	2963
	xpSc0000097	BLLK01000085	2940
	xpSc0000101	BLLK01000026	1753
	xpSc0000104	BLLK01000053	1063

## Sheet: S_Table2
	Supplementary Table 2. Summary of BUSCO analysis
		C. tenuissimus NIES-3715	T. pseudonana	T. oceanica
	Complete BUSCOs	82	75	54
	Complete and single-copy BUSCOs	81	73	53
	Complete and duplicated BUSCOs	1	2	1
	Fragmented BUSCOs	1	2	1
	Missing BUSCOs	151	157	179
	Total BUSCO groups searched	234	234	234

## Sheet: S_Table3
	Supplementary Table 3. Gene numbers and functional domains in orthogroup
		Number of genes in OG
	Orthogroup	Cte*	Tps	Ptr	Cme	PfamID	Description
	OG0000	385 (376)	1	0	0	IPR026906	Leucine rich repeat 5
	OG0001	111 (110)	56	51	3	IPR000232	Heat shock factor (HSF)-type, DNA-binding
	OG0003	89 (52)	16	5	0	IPR008752	Peptidase M11, gametolysin
	OG0004	83 (36)	5	4	0	IPR013103	Reverse transcriptase, RNA-dependent DNA polymerase
	OG0005	69 (12)	2	1	2	IPR001841	Zinc finger, RING-type
	OG0007	54 (52)	5	7	2	IPR001841	Zinc finger, RING-type
	OG0016	42 (39)	0	0	1	IPR002893	Zinc finger, MYND-type
	OG0006	30 (10)	2	41	0	IPR013103	Reverse transcriptase, RNA-dependent DNA polymerase
	OG0021	27 (17)	0	5	0	IPR013103	Reverse transcriptase, RNA-dependent DNA polymerase
	OG0024	26 (3)	2	1	0	IPR000477	Reverse transcriptase domain
	OG0026	24 (24)	2	1	1	IPR000917	Sulfatase
	OG0033	21 (21)	1	1	0	IPR000917	Sulfatase
	OG0065	15 (2)	0	1	0	IPR000477	Reverse transcriptase domain
	OG0040	15 (15)	3	4	0	IPR021134	Bestrophin/UPF0187
	OG0079	14 (13)	0	0	1	IPR001005	SANT/Myb domain
	OG0034	13 (10)	5	3	2	IPR005331	Sulfotransferase
	OG0022	12 (12)	8	11	0	IPR022796	Chlorophyll A-B binding protein
	OG0121	10 (9)	0	2	0	IPR013103	Reverse transcriptase, RNA-dependent DNA polymerase
	OG0008	62 (39)	0	0	0	IPR000800	Notch domain
	OG0052	20 (19)	0	0	0	IPR000719	Protein kinase domain
	OG0058	19 (19)	0	0	0	IPR001254	Peptidase S1
	OG0061	18 (14)	0	0	0	IPR027806	Harbinger transposase-derived nuclease domain
	OG0094	14 (7)	0	0	0	IPR000477	Reverse transcriptase domain
	OG0125	12 (-)	0	0	0	-	No domain
	OG1743	4 (2)	0	0	0	IPR000408	Regulator of chromosome condensation, RCC1
	OG3531	3 (3)	0	0	0	IPR029526	PiggyBac transposable element-derived protein
	*Number of genes possessing the functional domain were shown in parentheses.

## Sheet: S_Table4
	Supplementary Table 4. Accession numbers of replication associated protein sequence using the ML tree
	Accession number	Species
	LC650336	NIES-3715_h1
	LC650337	NIES-3715_h2
	LC650338	NIES-3714_h1
	LC650339	NIES-3714_h2
	LC650340	80-69_h1
	LC650341	80-69_h2
	LC650342	I
	LC650343	H
	LC650344	A
	LC650345	80-72_h1
	LC650346	80-72_h2
	LC650347	80-36_h1
	LC650348	80-36_h2
	LC650349	80-45_h1
	LC650350	80-45_h2
	LC650351	B
	YP_009345086.1	Amphibola crenata associated bacilladnavirus 2
	YP_009345107.1	Amphibola crenata associated bacilladnavirus 1
	AXH78029.1	Bacilladnaviridae sp.
	AXH73196.1	Bacilladnaviridae sp.
	BAL05205.1	Chaetoceros virus YT-2008
	YP_473359.1	Chaetoceros protobacilladnavirus 1
	YP_004046698.1	Chaetoceros protobacilladnavirus 4
	BAP99817.1	Chaetoceros tenuissimus DNA virus type-II
	YP_009111348.1	Chaetoceros tenuissimus DNA virus type-II
	BBE21064.1	Chaetoceros tenuissimus DNA virus SS12-43V
	YP_009001777.1	Chaetoceros sp. DNA virus 7
	AUF34978.1	uncultured virus
	YP_009109635.1	Bacillariodnavirus LDMD-2013
	AUF34977.1	uncultured virus
	YP_009345097.1	Avon-Heathcote estuary associated bacilladnavirus
	YP_004286322.1	Chaetoceros protobacilladnavirus 3
	BAN59850.1	Thalassionema nitzschioides DNA virus
	P0DOK4.1	Chaetoceros diatodnavirus 1
	BAH66307.1	Chaetoceros debilis DNA virus
	BCD41518_V	Chaetoceros tenuissimus DNA virus sp.
	BCD41526.1_V	Chaetoceros tenuissimus DNA virus sp.
	BCD41525_V	Chaetoceros tenuissimus DNA virus sp.
	BCD41529_V	Chaetoceros tenuissimus DNA virus sp.
	BCD41513_T	Chaetoceros tenuissimus DNA virus sp.
	BCD41521_T	Chaetoceros tenuissimus DNA virus sp.
	BCD41517_T	Chaetoceros tenuissimus DNA virus sp.
	BCD41530_T	Chaetoceros tenuissimus DNA virus sp.
	YP_009021875.1	Porcine stool-associated circular virus 4
	APG55817.1	unidentified circular ssDNA virus
